# Supplementary material for: Evaluation of targeted next-generation sequencing for microbiological diagnosis of acute lower respiratory infection
Source: Front Microbiol. 2025 Aug 18;16:1615965. doi: 10.3389/fmicb.2025.1615965 (PMC12399591; doi:10.3389/fmicb.2025.1615965)
Supplement: Supplementary file 2 [file Table_2.xlsx]

## Sheet: Sheet1
Supplementary Table2 The full list of primer panels used for tNGS
Amplicons	Types	Targets	Function
Amplicon001	DNA viruses	Herpesvirus type 1	Identification
Amplicon002	DNA viruses	Herpesvirus type 1	Identification
Amplicon003	DNA viruses	Epstein-Barr virus	Identification
Amplicon004	DNA viruses	Epstein-Barr virus	Identification
Amplicon005	DNA viruses	Epstein-Barr virus	Identification
Amplicon006	DNA viruses	Human herpes virus-6A, Human herpes virus-6B, Human herpes virus-6	Identification
Amplicon007	DNA viruses	Human herpes virus-6A, Human herpes virus-6B, Human herpes virus-6	Identification
Amplicon008	DNA viruses	Human adenovirus C, Human adenovirus C1, Human adenovirus C2, Human adenovirus C5	Identification
Amplicon009	DNA viruses	Human adenovirus C, Human adenovirus C1, Human adenovirus C2, Human adenovirus C5	Identification
Amplicon010	DNA viruses	Human adenovirus B, Human adenovirus B3, Human adenovirus B7, Human adenovirus B55	Identification
Amplicon011	DNA viruses	Human adenovirus B, Human adenovirus B3, Human adenovirus B7, Human adenovirus B55	Identification
Amplicon012	DNA viruses	Human adenovirus B, Human adenovirus B3, Human adenovirus B7, Human adenovirus B55	Identification
Amplicon013	DNA viruses	Human adenovirus B, Human adenovirus B3, Human adenovirus B7, Human adenovirus B55	Identification
Amplicon014	DNA viruses	Human adenovirus B, Human adenovirus B3, Human adenovirus B7, Human adenovirus B55	Identification
Amplicon015	DNA viruses	Human adenovirus B, Human adenovirus B3, Human adenovirus B7, Human adenovirus B55	Identification
Amplicon016	DNA viruses	Human adenovirus B, Human adenovirus B3, Human adenovirus B7, Human adenovirus B55	Identification
Amplicon017	DNA viruses	Human adenovirus D	Identification
Amplicon018	DNA viruses	Human adenovirus E, Human adenovirus E4	Identification
Amplicon019	DNA viruses	Human adenovirus E, Human adenovirus E4	Identification
Amplicon020	DNA viruses	Human bocavirus type 1, Human bocavirus type 4, Human bocavirus type 2, Human bocavirus type	Identification
Amplicon021	DNA viruses	Human bocavirus type 1, Human bocavirus type 4, Human bocavirus type 2, Human bocavirus type	Identification
Amplicon022	DNA viruses	Human bocavirus type 1	Identification
Amplicon023	DNA viruses	Human bocavirus type 1	Identification
Amplicon024	DNA viruses	Human bocavirus type 4, Human bocavirus type 2	Identification
Amplicon025	DNA viruses	Human bocavirus type 4, Human bocavirus type 2	Identification
Amplicon026	DNA viruses	JC Polyomavirus	Identification
Amplicon027	DNA viruses	Herpesvirus type 2	Identification
Amplicon028	DNA viruses	Herpesvirus type 2	Identification
Amplicon029	DNA viruses	Cytomegalovirus	Identification
Amplicon030	DNA viruses	Cytomegalovirus	Identification
Amplicon031	DNA viruses	Parvovirus B-19	Identification
Amplicon032	DNA viruses	Parvovirus B-19	Identification
Amplicon033	DNA viruses	Varicella-zoster virus	Identification
Amplicon034	DNA viruses	Varicella-zoster virus	Identification
Amplicon035	DNA viruses	Varicella-zoster virus	Identification
Amplicon036	DNA viruses	Human herpes virus-7	Identification
Amplicon037	DNA viruses	Human herpes virus-7	Identification
Amplicon038	DNA viruses	BK Polyomavirus	Identification
Amplicon039	RNA viruses	Influenza A virus, Influenza A(H1N1)pdm09 virus	Identification and typing
Amplicon040	RNA viruses	Influenza A virus, Influenza A(H1N1)pdm09 virus	Identification and typing
Amplicon041	RNA viruses	Influenza A virus, Influenza A(H3N2) virus, Influenza A(H1N1) virus, Influenza A(H5N1) virus, Influenza A(H1N1)pdm09 virus, Influenza A(H7N9) virus	Identification and typing
Amplicon042	RNA viruses	Influenza A virus, Influenza A(H5N1) virus	Identification and typing
Amplicon043	RNA viruses	Influenza A virus, Influenza A(H5N1) virus	Identification and typing
Amplicon044	RNA viruses	Influenza A virus, Influenza A(H7N9) virus	Identification and typing
Amplicon045	RNA viruses	Influenza A virus, Influenza A(H7N9) virus	Identification and typing
Amplicon046	RNA viruses	Influenza A virus, Influenza A(H3N2) virus, Influenza A(H1N1) virus, Influenza A(H5N1) virus, Influenza A(H1N1)pdm09 virus, Influenza A(H7N9) virus	Identification
Amplicon047	RNA viruses	Influenza A virus, Influenza A(H3N2) virus, Influenza A(H1N1) virus, Influenza A(H5N1) virus, Influenza A(H1N1)pdm09 virus, Influenza A(H7N9) virus	Identification
Amplicon048	RNA viruses	Influenza A virus, Influenza A(H3N2) virus	Identification and typing
Amplicon049	RNA viruses	Influenza A virus, Influenza A(H1N1) virus, Influenza A(H5N1) virus, Influenza A(H1N1)pdm09 virus	Identification and typing
Amplicon050	RNA viruses	Influenza A virus, Influenza A(H3N2) virus	Identification and typing
Amplicon051	RNA viruses	Influenza A virus, Influenza A(H3N2) virus	Identification and typing
Amplicon052	RNA viruses	Influenza A virus, Influenza A(H7N9) virus	Identification and typing
Amplicon053	RNA viruses	Influenza A virus, Influenza A(H1N1) virus	Identification and typing
Amplicon054	RNA viruses	Influenza B virus	Identification
Amplicon055	RNA viruses	Influenza B virus	Identification
Amplicon056	RNA viruses	Influenza C virus	Identification
Amplicon057	RNA viruses	Influenza C virus	Identification
Amplicon058	RNA viruses	Rhinovirus type B, Enterovirus Group A, Enterovirus Group D, Coxsackievirus-B3, Coxsackievirus-A9, Echovirus, Rhinovirus, Rhinovirus type C, Enterovirus Group B, Enterovirus Group 71, Coxsackievirus-A6, Coxsackievirus-A16, Enterovirus Group D68, Rhinovirus type A, Enterovirus, Enterovirus Group C, Coxsackievirus-A2, Coxsackievirus-B5, Coxsackievirus-B6	Identification
Amplicon059	RNA viruses	Respiratory syncytial virus type B	Identification
Amplicon060	RNA viruses	Respiratory syncytial virus type B	Identification
Amplicon061	RNA viruses	Rubella virus	Identification
Amplicon062	RNA viruses	Rubella virus	Identification
Amplicon063	RNA viruses	Parainfluenza virus type 1	Identification
Amplicon064	RNA viruses	Parainfluenza virus type 1	Identification
Amplicon065	RNA viruses	Coronavirus 229E	Identification
Amplicon066	RNA viruses	Coronavirus 229E	Identification
Amplicon067	RNA viruses	Coronavirus OC43	Identification
Amplicon068	RNA viruses	Coronavirus OC43	Identification
Amplicon069	RNA viruses	Mumps orthorubulavirus	Identification
Amplicon070	RNA viruses	Mumps orthorubulavirus	Identification
Amplicon071	RNA viruses	Parainfluenza virus type 4	Identification
Amplicon072	RNA viruses	Parainfluenza virus type 4	Identification
Amplicon073	RNA viruses	Parainfluenza virus type 3	Identification
Amplicon074	RNA viruses	Parainfluenza virus type 3	Identification
Amplicon075	RNA viruses	Coronavirus HKU1	Identification
Amplicon076	RNA viruses	Coronavirus HKU1	Identification
Amplicon077	RNA viruses	Human metapneumovirus	Identification
Amplicon078	RNA viruses	Human metapneumovirus	Identification
Amplicon079	RNA viruses	Respiratory syncytial virus type A	Identification
Amplicon080	RNA viruses	Respiratory syncytial virus type A	Identification
Amplicon081	RNA viruses	Measles virus	Identification
Amplicon082	RNA viruses	Measles virus	Identification
Amplicon083	RNA viruses	Parainfluenza virus type 2	Identification
Amplicon084	RNA viruses	Parainfluenza virus type 2	Identification
Amplicon085	RNA viruses	Rotavirus	Identification
Amplicon086	RNA viruses	Coronavirus NL63	Identification
Amplicon087	RNA viruses	Coronavirus NL63	Identification
Amplicon088	Gram positive bacteria	non-tuberculous mycobacteria, Mycobacterium tuberculosis complex, Mycobacterium intracellulare, Mycobacterium abscessus, Mycobacterium kansasii, Mycobacterium marinum, Mycobacterium ulcerans, Mycolicibacterium fortuitum, Mycobacterium haemophilum, Mycobacterium avium, Mycobacterium xenopi, Mycobacterium vaccae, Nocardia brasiliensis, Mycobacteroides chelonae, Mycobacterium gordonae, Mycobacterium…	Identification and typing by combining multiple amplicons
Amplicon089	Gram positive bacteria	non-tuberculous mycobacteria, Mycobacterium tuberculosis complex, Mycobacterium intracellulare, Mycobacteroides abscessus, Mycobacterium kansasii, Mycobacterium marinum, Mycobacterium ulcerans, Mycolicibacterium fortuitum, Nocardia asteroides, Mycobacterium xenopi, Mycobacterium vaccae, Nocardia brasiliensis, Mycobacterium avium, Mycobacteroides chelonae, Mycobacterium gordonae, Mycobacterium mal…	Identification and typing by combining multiple amplicons
Amplicon090	Gram positive bacteria	non-tuberculous mycobacteria, Mycobacterium tuberculosis complex, Mycobacterium intracellulare, Mycobacteroides abscessus, Mycobacterium kansasii, Mycobacterium marinum, Mycobacterium ulcerans, Mycolicibacterium fortuitum, Nocardia gelsenkirchenensis, Mycobacterium xenopi, Mycobacterium haemophilum, Mycobacterium vaccae, Nocardia brasiliensis, Mycobacterium avium, Mycobacteroides chelonae, Mycoba…	Identification and typing by combining multiple amplicons
Amplicon091	Gram positive bacteria	non-tuberculous mycobacteria, Mycobacterium intracellulare, Mycobacteroides abscessus, Mycobacterium kansasii, Mycobacterium marinum, Mycobacterium ulcerans, Mycolicibacterium fortuitum, Mycobacterium xenopi, Mycobacterium haemophilum, Mycobacterium avium, Mycobacteroides chelonae, Mycobacterium gordonae, Mycobacterium malmoense, Mycolicibacterium smegmatis	Identification and typing by combining multiple amplicons
Amplicon092	Gram positive bacteria	Nocardia asteroides, Nocardia concava, Nocardia brasiliensis, Nocardia gelsenkirchenensis	Identification to genus level
Amplicon093	Gram positive bacteria	Nocardia asteroides, Nocardia concava, Nocardia brasiliensis, Nocardia gelsenkirchenensis	Identification to genus level
Amplicon094	Gram positive bacteria	Nocardia asteroides, Nocardia concava, Nocardia brasiliensis, Nocardia gelsenkirchenensis	Identification and typing by combining multiple amplicons
Amplicon095	Gram positive bacteria	Nocardia asteroides, Nocardia	Identification
Amplicon096	Gram positive bacteria	Staphylococcus aureus	Identification
Amplicon097	Gram positive bacteria	Staphylococcus aureus	Identification
Amplicon098	Gram positive bacteria	Streptococcus agalactiae	Identification
Amplicon099	Gram positive bacteria	Streptococcus agalactiae	Identification
Amplicon100	Gram positive bacteria	Trueperella pyogenes	Identification
Amplicon101	Gram positive bacteria	Trueperella pyogenes	Identification
Amplicon102	Gram positive bacteria	Mycobacterium tuberculosis complex	Identification
Amplicon103	Gram positive bacteria	Mycobacterium tuberculosis complex	Identification
Amplicon104	Gram positive bacteria	Mycobacterium tuberculosis complex	Identification
Amplicon105	Gram positive bacteria	Mycobacterium tuberculosis complex	Identification
Amplicon106	Gram positive bacteria	Mycobacterium tuberculosis complex	Identification
Amplicon107	Gram positive bacteria	Mycobacterium tuberculosis complex	Identification
Amplicon108	Gram positive bacteria	Mycobacterium tuberculosis complex	Identification
Amplicon109	Gram positive bacteria	Nocardia brasiliensis, Nocardia	Identification
Amplicon110	Gram positive bacteria	Streptococcus pneumoniae	Identification
Amplicon111	Gram positive bacteria	Streptococcus pneumoniae	Identification
Amplicon112	Gram positive bacteria	Streptococcus pneumoniae	Identification
Amplicon113	Gram positive bacteria	Enterococcus faecium	Identification
Amplicon114	Gram positive bacteria	Enterococcus faecalis	Identification
Amplicon115	Gram positive bacteria	Bacillus cereus	Identification
Amplicon116	Gram positive bacteria	Bacillus anthracis	Identification
Amplicon117	Gram positive bacteria	Corynebacterium pseudotuberculosis	Identification
Amplicon118	Gram positive bacteria	Tropheryma whipplei	Identification
Amplicon119	Gram positive bacteria	Tropheryma whipplei	Identification
Amplicon120	Gram positive bacteria	Rhodococcus hoagii	Identification
Amplicon121	Gram positive bacteria	Rhodococcus hoagii	Identification
Amplicon122	Gram positive bacteria	Streptococcus pyogenes	Identification
Amplicon123	Gram positive bacteria	Streptococcus pyogenes	Identification
Amplicon124	Gram positive bacteria	Corynebacterium diphtheriae	Identification
Amplicon125	Gram positive bacteria	Corynebacterium diphtheriae	Identification
Amplicon126	Gram positive bacteria	Corynebacterium diphtheriae	Identification
Amplicon127	Gram negative bacteria	Acinetobacter baumannii	Identification
Amplicon128	Gram negative bacteria	Acinetobacter baumannii	Identification
Amplicon129	Gram negative bacteria	Acinetobacter baumannii	Identification
Amplicon130	Gram negative bacteria	Salmonella enteritidis	Identification
Amplicon131	Gram negative bacteria	Enterobacter cloacae	Identification
Amplicon132	Gram negative bacteria	Enterobacter cloacae	Identification
Amplicon133	Gram negative bacteria	Escherichia coli	Identification
Amplicon134	Gram negative bacteria	Escherichia coli	Identification
Amplicon135	Gram negative bacteria	Klebsiella pneumoniae	Identification
Amplicon136	Gram negative bacteria	Klebsiella pneumoniae	Identification
Amplicon137	Gram negative bacteria	Klebsiella pneumoniae, Klebsiella oxytoca	Identification
Amplicon138	Gram negative bacteria	Klebsiella oxytoca	Identification
Amplicon139	Gram negative bacteria	Klebsiella oxytoca	Identification
Amplicon140	Gram negative bacteria	Proteus mirabilis	Identification
Amplicon141	Gram negative bacteria	Proteus mirabilis	Identification
Amplicon142	Gram negative bacteria	Pseudomonas aeruginosa	Identification
Amplicon143	Gram negative bacteria	Pseudomonas aeruginosa	Identification
Amplicon144	Gram negative bacteria	Pseudomonas aeruginosa	Identification
Amplicon145	Gram negative bacteria	Serratia marcescens	Identification
Amplicon146	Gram negative bacteria	Serratia marcescens	Identification
Amplicon147	Gram negative bacteria	Stenotrophomonas maltophilia	Identification
Amplicon148	Gram negative bacteria	Stenotrophomonas maltophilia	Identification
Amplicon149	Gram negative bacteria	Stenotrophomonas maltophilia	Identification
Amplicon150	Gram negative bacteria	Haemophilus influenzae	Identification
Amplicon151	Gram negative bacteria	Haemophilus influenzae	Identification
Amplicon152	Gram negative bacteria	Haemophilus influenzae	Identification
Amplicon153	Gram negative bacteria	Haemophilus parainfluenzae	Identification
Amplicon154	Gram negative bacteria	Haemophilus haemolyticus	Identification
Amplicon155	Gram negative bacteria	Legionella pneumophila	Identification
Amplicon156	Gram negative bacteria	Legionella pneumophila	Identification
Amplicon157	Gram negative bacteria	Burkholderia mallei	Identification
Amplicon158	Gram negative bacteria	Burkholderia mallei	Identification
Amplicon159	Gram negative bacteria	Burkholderia mallei, Burkholderia pseudomallei, Burkholderia cepacia complex, Burkholderia cepacia	Identification
Amplicon160	Gram negative bacteria	Burkholderia pseudomallei	Identification
Amplicon161	Gram negative bacteria	Burkholderia pseudomallei	Identification
Amplicon162	Gram negative bacteria	Burkholderia cepacia complex, Burkholderia cepacia	Identification
Amplicon163	Gram negative bacteria	Burkholderia cepacia complex, Burkholderia cepacia	Identification
Amplicon164	Gram negative bacteria	Moraxella catarrhalis	Identification
Amplicon165	Gram negative bacteria	Moraxella catarrhalis	Identification
Amplicon166	Gram negative bacteria	Bordetella pertussis	Identification
Amplicon167	Gram negative bacteria	Bordetella pertussis, Bordetella holmesii	Identification
Amplicon168	Gram negative bacteria	Bordetella pertussis, Bordetella holmesii	Identification
Amplicon169	Gram negative bacteria	Bordetella parapertussis	Identification
Amplicon170	Gram negative bacteria	Bordetella parapertussis	Identification
Amplicon171	Gram negative bacteria	Bordetella avium	Identification
Amplicon172	Gram negative bacteria	Bordetella holmesii	Identification
Amplicon173	Gram negative bacteria	Bordetella holmesii	Identification
Amplicon174	Gram negative bacteria	Elizabethkingia meningoseptica	Identification
Amplicon175	Gram negative bacteria	Elizabethkingia meningoseptica	Identification
Amplicon176	Gram negative bacteria	Neisseria meningitidis	Identification
Amplicon177	Gram negative bacteria	Neisseria meningitidis	Identification
Amplicon178	Gram negative bacteria	Pasteurella multocida	Identification
Amplicon179	Gram negative bacteria	Bacteroides fragilis	Identification
Amplicon180	Gram negative bacteria	Bacteroides fragilis	Identification
Amplicon181	Gram negative bacteria	Bacteroides fragilis	Identification
Amplicon182	Gram negative bacteria	Bacteroides fragilis	Identification
Amplicon183	Gram negative bacteria	Francisella tularensis	Identification
Amplicon184	Fungi	Aspergillus fumigatus	Identification
Amplicon185	Fungi	Aspergillus fumigatus	Identification
Amplicon186	Fungi	Aspergillus fumigatus, Aspergillus flavus complex, Aspergillus niger complex, Aspergillus terreus complex	Identification
Amplicon187	Fungi	Aspergillus fumigatus, Aspergillus flavus complex, Aspergillus niger complex, Aspergillus terreus complex	Identification
Amplicon188	Fungi	Aspergillus fumigatus, Aspergillus flavus complex, Aspergillus niger complex, Aspergillus terreus complex	Identification
Amplicon189	Fungi	Cryptococcus neoformans, Cryptococcus gattii	Identification
Amplicon190	Fungi	Cryptococcus neoformans, Cryptococcus gattii	Identification
Amplicon191	Fungi	Pneumocystis jirovecii	Identification
Amplicon192	Fungi	Pneumocystis jirovecii	Identification
Amplicon193	Fungi	Talaromyces marneffei	Identification
Amplicon194	Fungi	Schizophyllum commune	Identification
Amplicon195	Fungi	Schizophyllum commune	Identification
Amplicon196	Fungi	Lichtheimia corymbifera	Identification
Amplicon197	Fungi	Lichtheimia corymbifera	Identification
Amplicon198	Fungi	Rhizopus oryzae	Identification
Amplicon199	Fungi	Rhizopus microsporus	Identification
Amplicon200	Fungi	Rhizopus microsporus	Identification
Amplicon201	Fungi	Rhizomucor pusillus	Identification
Amplicon202	Fungi	Rhizomucor pusillus	Identification
Amplicon203	Fungi	Scedosporium apiospermum	Identification
Amplicon204	Fungi	Scedosporium apiospermum	Identification
Amplicon205	Fungi	Candida albicans	Identification
Amplicon206	Fungi	Candida albicans	Identification
Amplicon207	Fungi	Candida albicans	Identification
Amplicon208	Fungi	Trichosporon asahii	Identification
Amplicon209	Fungi	Trichosporon asahii	Identification
Amplicon210	Fungi	Histoplasma capsulatum	Identification
Amplicon211	Mycoplasma, Chlamydia, etc	Mycoplasma pneumoniae	Identification
Amplicon212	Mycoplasma, Chlamydia, etc	Mycoplasma pneumoniae	Identification
Amplicon213	Mycoplasma, Chlamydia, etc	Mycoplasma pneumoniae	Identification
Amplicon214	Mycoplasma, Chlamydia, etc	Ureaplasma parvum	Identification
Amplicon215	Mycoplasma, Chlamydia, etc	Ureaplasma parvum, Ureaplasma urealyticum	Identification
Amplicon216	Mycoplasma, Chlamydia, etc	Ureaplasma parvum	Identification
Amplicon217	Mycoplasma, Chlamydia, etc	Ureaplasma urealyticum	Identification
Amplicon218	Mycoplasma, Chlamydia, etc	Chlamydia pneumoniae	Identification
Amplicon219	Mycoplasma, Chlamydia, etc	Chlamydia pneumoniae	Identification
Amplicon220	Mycoplasma, Chlamydia, etc	Chlamydia trachomatis	Identification
Amplicon221	Mycoplasma, Chlamydia, etc	Chlamydia trachomatis	Identification
Amplicon222	Mycoplasma, Chlamydia, etc	Chlamydia psittaci	Identification
Amplicon223	Mycoplasma, Chlamydia, etc	Chlamydia psittaci	Identification
Amplicon224	Mycoplasma, Chlamydia, etc	Rickettsia typhi	Identification
Amplicon225	Mycoplasma, Chlamydia, etc	Rickettsia prowazekii	Identification
Amplicon226	Mycoplasma, Chlamydia, etc	Rickettsia rickettsii	Identification
Amplicon227	Mycoplasma, Chlamydia, etc	Rickettsia tsutsugamushi	Identification
Amplicon228	Mycoplasma, Chlamydia, etc	Rickettsia burneti	Identification
Amplicon229	Control	Control	Quality control
Amplicon230	Control	Control	Quality control
Amplicon231	Control	Control	Quality control
Amplicon232	Control	Control	Quality control
Amplicon233	Resistant genes	blaKPC	Identification of resistant gene
Amplicon234	Resistant genes	blaGES	Identification of resistant gene
Amplicon235	Resistant genes	blaIMI	Identification of resistant gene
Amplicon236	Resistant genes	blaIMI	Identification of resistant gene
Amplicon237	Resistant genes	blaSME	Identification of resistant gene
Amplicon238	Resistant genes	blaNMC	Identification of resistant gene
Amplicon239	Resistant genes	blaOXA-48	Identification of resistant gene
Amplicon240	Resistant genes	blaNDM	Identification of resistant gene
Amplicon241	Resistant genes	blaIMP	Identification of resistant gene
Amplicon242	Resistant genes	blaVIM	Identification of resistant gene
Amplicon243	Resistant genes	blaGIM	Identification of resistant gene
Amplicon244	Resistant genes	blaSPM	Identification of resistant gene
Amplicon245	Resistant genes	mecA	Identification of resistant gene
Amplicon246	Resistant genes	VanA, VanB, VanD, VanG, VanE	Identification of resistant gene
Amplicon247	Resistant genes	VanC1, VanC	Identification of resistant gene
	，
